# Supplementary material for: Glutamine deprivation alters the origin and function of cancer cell exosomes
Source: EMBO J. 2020 Jul 28;39(16):e103009. doi: 10.15252/embj.2019103009 (PMC7429491; doi:10.15252/embj.2019103009)
Supplement: Supplementary file 4 — Movie EV2 [file EMBJ-39-e103009-s004.zip]

Archive with 2 entries (2 files):
- EMBOJ-2019-103009_Movie_EV2_legend.pdf
- Movie_EV2.mov
