# Supplementary material for: Glutamine deprivation alters the origin and function of cancer cell exosomes
Source: EMBO J. 2020 Jul 28;39(16):e103009. doi: 10.15252/embj.2019103009 (PMC7429491; doi:10.15252/embj.2019103009)
Supplement: Supplementary file 6 — Source Data for Expanded View and Appendix [file EMBJ-39-e103009-s012.zip]

Archive with 4 entries (3 files):
- EMBOJ-2019-103009R_Appendix_Source_Data.xlsx
- EV_Figure_Source_Data.zip
- __MACOSX/
- __MACOSX/._EMBOJ-2019-103009R_Appendix_Source_Data.xlsx
