# Supplementary material for: Glutamine deprivation alters the origin and function of cancer cell exosomes
Source: EMBO J. 2020 Jul 28;39(16):e103009. doi: 10.15252/embj.2019103009 (PMC7429491; doi:10.15252/embj.2019103009)
Supplement: Supplementary file 6 — Source Data for Expanded View and Appendix [file EMBJ-39-e103009-s012.zip › EMBOJ-2019-103009R_Appendix_Source_Data.xlsx]

## Sheet: Fig. AF1D
		Marker on the limiting membrane of large acidic compartments (yes =1, no =0)
	Cell	CD63-GFP	YFP-Rab11	Btl-GFP
	1	1	0	0
	2	1	0	0
	3	1	0	0
	4	1	0	0
	5	1	0	0
	6	1	0	0
	7	1	0	1
	8	1	0	0
	9	1	0	0
	10	1	0	0
	11	1	0	0
	12	1	0	0
	13	1	0	0
	14	1	0	0
	15	1	0	1
	16	1	0	0
	17	1	0	0
	18	1	0	0
	19	1	0	0
	20	1	0	0
	21	1	0	1
	22	1	0	0
	23	1	0	0
	24	1	0	0
	25	1	0	0
	26	1	0	0
	27	1	0	0
	28	1	0	0
	29	1	0	1
	30	1	0	0

## Sheet: Fig. AF2E,F,G CD63-GFP
Cell	CD63 Compartments	With puncta	%	Secretion	Stam RNAi Compartments	With puncta	%	Secretion	VPS28 RNAi Compartments	With puncta	%	Secretion	Shrub RNAi Compartments	With puncta	%	Secretion
1	35	22	62.8571	352	23	3	13.0435	126	447	18	4.02685	11	114	6	5.26316	47
2	41	34	82.9268	221	42	4	9.52381	61	486	42	8.64198	6	119	3	2.52101	75
3	47	27	57.4468	219	137	3	2.18978	23	107	4	3.73832	16	70	1	1.42857	30
4	44	23	52.2727	110	51	0	0	142	98	2	2.04082	19	98	2	2.04082	21
5	49	14	28.5714	46	132	6	4.54545	101	133	1	0.75188	13	146	4	2.73973	4
6	43	22	51.1628	104	92	7	7.6087	141	92	9	9.78261	44	117	2	1.7094	21
7	52	17	32.6923	170	95	5	5.26316	92	258	21	8.13953	10	113	9	7.9646	29
8	49	20	40.8163	37	134	2	1.49254	46	143	5	3.4965	96	73	5	6.84932	14
9	75	39	52	150	84	3	3.57143	47	102	5	4.90196	12	120	8	6.66667	45
10	57	28	49.1228	76	125	5	4	95	58	6	10.3448	67	78	5	6.41026	77
11	30	15	50	131	145	7	4.82759	26	69	8	11.5942	16	154	3	1.94805	64
12	28	18	64.2857	162	19	0	0	66	120	4	3.33333	4	132	1	0.757576
13	31	8	25.8065		26	1	3.84615	123	198	2	1.0101	18	75	7	9.33333
14	23	12	52.1739		132	4	3.0303	43	133	17	12.782	17	58	0	0
15	28	10	35.7143		156	7	4.48718	19	132	9	6.81818	20	112	2	1.78571
16	35	11	31.4286		121	6	4.95868	42	158	15	9.49367		98	0	0				-
17	22	10	45.4545		98	8	8.16327	45	45	0	0		145	6	4.13793
18	34	14	41.1765		79	3	3.79747	76	156	9	5.76923		123	2	1.62602
19	33	11	33.3333		146	4	2.73973	55	321	10	3.11526		73	4	5.47945
20	25	10	40		152	10	6.57895	43	43	0	0		97	0	0
21	34	27	79.4118		64	5	7.8125	8	68	10	14.7059		101	4	3.9604
22	34	22	64.7059		98	4	4.08163		156	8	5.12821		73	3	4.10959
23	34	16	47.0588		49	3	6.12245		146	2	1.36986		109	0	0
24	46	16	34.7826		89	9	10.1124		186	12	6.45161		78	0	0
25	37	17	45.9459		124	6	4.83871		495	32	6.46465		149	1	0.671141
26	20	15	75		51	3	5.88235		456	29	6.35965		132	0	0
27	18	12	66.6667		124	1	0.806452		487	42	8.62423		146	5	3.42466
28	19	14	73.6842		184	4	2.17391		432	18	4.16667		152	16	10.5263
29	38	16	42.1053		95	7	7.36842		465	36	7.74194		137	4	2.91971
30	38	21	55.2632		185	9	4.86486		412	25	6.06796		86	4	4.65116
31	40	19	47.5		98	5	5.10204		398	21	5.27638		105	2	1.90476
32	51	26	50.9804		142	4	2.8169		419	29	6.92124		121	2	1.65289
33	42	13	30.9524		132	12	9.09091		462	24	5.19481		102	11	10.7843
34	34	20	58.8235		162	14	8.64198		281	14	4.98221		97	0	0
35	52	34	65.3846		121	9	7.43802		156	12	7.69231		159	2	1.25786
36	29	15	51.7241		58	4	6.89655		145	13	8.96552		145	1	0.689655
37	28	15	53.5714		101	2	1.9802		201	11	5.47264		156	2	1.28205
38	23	10	43.4783		121	5	4.13223		123	12	9.7561		123	1	0.813008
39	36	15	41.6667		99	4	4.0404		194	13	6.70103		102	0	0
moy	36.7692	18.1538	50.2038	148.167	104.769	5.07692	5.0736	67.619	230.282	14.1026	6.09805	24.6	112.513	3.28205	3.00793	38.8182
stdev	11.7998	7.30371	14.2174	87.515	43.048	3.08975	2.87043	40.6454	152.005	11.2479	3.43372	25.4047	28.1302	3.41011	3.03885	24.7864

## Sheet: Fig. AF3A Rab11 Abs
					anti-Rab11a/b			anti-Rab11a			anti-Rab11b
					shNT	shRab11a		shNT	shRab11a		shNT	shRab11a
					1	0.045009		1	0.083295		1	0.507999
					1	0.067271		1	0.18204		1	1.26693
					1	0.030205		1	0.06973		1	0.642003

## Sheet: Fig. AF4A ITS control
							pS240,244 S6/S6	pS65 4E-BP1/4E-BP1
							0.891275	0.904057
							0.909724	1.15496
							1.11428	0.914491

## Sheet: Fig. AF4B CQ treatment
							exp.	Gln 2.00 mM	Gln 0.15 mM	Gln 2.00 mM + Chloroquine	Gln 0.15 mM + Chloroquine
							1	1	0.666038	4.67881	4.84757
							2	1	0.389259	4.21279	4.69436
							3	1	0.420467	3.95681	4.27409

## Sheet: Fig. AF5A HCT116 EV SEC
				normalised to CD81
			exp.	Syn-1	Tsg101	CD63	Rab11a	Cav-1
			1	0.819883	0.994922	0.335788	5.11881	2.16658
			2	1.18414	0.815195	0.471598	7.93465	3.48795
			3	1.10872	0.840623	0.497756	5.37482	1.96077

## Sheet: Fig. AF5B HeLa EV UC
				normalised to CD81
			Exp.	Syn-1	Tsg101	CD63	Rab11a	Cav-1
			1	5.28983	3.54419	0.626517	6.91166	3.84298
			2	1.02847	0.875145	0.653532	6.03063	1.59538
			3	0.840194	0.660886	0.280772	n.d.	2.12761
			4	1.76207	1.32279	0.977572	3.88836	n.d.
			5	0.380002	0.549392	0.584807	1.80153	0.745243

## Sheet: Fig. AF5C HeLa EV SEC
		normalised to CD81
	Exp.	Syn-1	Tsg101	CD63	Rab11a	Cav-1
	1	3.58435	2.32663	0.956318	1.51019	1.69872
	2	1.15478	1.0198	0.734876	0.916214	1.25722
	3	1.53878	1.39778	1.28117	1.84788	1.77156

## Sheet: Fig. AF5D LNCaP EV Gln-
				normalised to CD81
			Exp.	Syn-1	Tsg101	CD63	Rab11a
			1	1.36315	1.08354	0.976778	2.23593
			2	1.05609	0.775287	1.43839	1.02864
			3	0.981141	1.17877	1.18907	1.82463

## Sheet: Fig. AF5E LNCaP EV Torin
				normalised to CD81
			Exp.	Syn-1	Tsg101	CD63	Rab11a
			1	1.08229	1.28055	0.783311	3.15799
			2	0.99141	0.867875	0.73919	1.76542
			3	1.37937	1.07548	0.848644	3.0756

[truncated: 15 more sheets: Fig. AF5F HCT116 Raptor kd EV, Fig. AF5G HCT116 AZD5363 EV, Fig. AF7A HeLa gln- cell lyste, Fig. AF7A' HeLa Gln- NTA, Fig. AF7A'' HeLa gln- SEC, Fig. AF7A''' HeLa gln- NTA, Fig. AF7B LNCaP gln- cell lyste, Fig. AF7B' LNCaP Gln- NTA, Fig. AF7C LNCaP Torin cell lyst, Fig. AF7C' LNCaP Torin1 NTA, Fig. AF7D BI2852 cell lysate, Fig AF7D` BI2852 NTA, Fig. AF7E HCT116 Rapa SEC NTA, Fig. AF8C ERKi, Fig. AF9 tumour growth]
