# Supplementary material for: Glutamine deprivation alters the origin and function of cancer cell exosomes
Source: EMBO J. 2020 Jul 28;39(16):e103009. doi: 10.15252/embj.2019103009 (PMC7429491; doi:10.15252/embj.2019103009)
Supplement: Supplementary file 8 — Source Data for Figure 2 [file EMBJ-39-e103009-s006.xlsx]

## Sheet: Fig 2E,F,G Btl-GFP 
Cell	Btl Compartments	With puncta	%	Secretion	Stam RNAi Compartments	With puncta	%	Secretion	VPS28 RNAi Compartments	With puncta	%	Secretion	Shrub RNAi Compartments	With puncta	%	Secretion
1	6	5	83.3333	65	47	0	0	6	24	5	20.8333	38	24	0	0	4
2	6	5	83.3333	52	27	1	3.7037	34	26	6	23.0769	2	24	0	0	6
3	14	6	42.8571	144	44	7	15.9091	22	27	6	22.2222	25	41	1	2.43902	2
4	8	8	100	220	18	0	0	4	25	4	16	32	11	1	9.09091	14
5	8	8	100	105	15	4	26.6667	12	24	5	20.8333	3	18	1	5.55556	0
6	9	7	77.7778	94	21	0	0	21	19	4	21.0526	5	10	0	0	4
7	8	8	100	138	20	1	5	12	32	5	15.625	23	13	0	0	4
8	15	5	33.3333	200	37	4	10.8108	21	43	5	11.6279	32	37	1	2.7027	2
9	11	8	72.7273	185	41	11	26.8293	12	47	8	17.0213	28	28	1	3.57143	7
10	8	8	100	75	12	2	16.6667	6	25	5	20	38	28	2	7.14286	22
11	13	9	69.2308	47	19	2	10.5263	16	35	8	22.8571	25	27	2	7.40741	18
12	12	7	58.3333	58	36	12	33.3333	6	24	4	16.6667	12	15	1	6.66667	4
13	9	6	66.6667	12	41	11	26.8293	7	47	12	25.5319	26	9	2	22.2222	12
14	9	3	33.3333	183	51	9	17.6471	16	53	14	26.4151	29	20	0	0	22
15	12	9	75	71	52	7	13.4615	2	29	9	31.0345	8	25	1	4	20
16	5	3	60	214	12	1	8.33333	9	35	4	11.4286	6	28	2	7.14286	10
17	4	3	75	83	58	11	18.9655	23	30	4	13.3333	14	19	0	0	3
18	13	12	92.3077	123	48	8	16.6667	22	35	2	5.71429	30	15	2	13.3333
19	3	3	100	164	52	6	11.5385	56	18	5	27.7778	10	46	2	4.34783
20	3	3	100	56	59	10	16.9492	48	12	0	0	33	30	4	13.3333
21	9	3	33.3333		26	1	3.84615		9	0	0	4	20	0	0
22	10	7	70		41	0	0		7	0	0	149	23	3	13.0435
23	13	7	53.8462		12	0	0		19	7	36.8421	33	41	5	12.1951
24	6	2	33.3333		38	3	7.89474		20	4	20	38	14	2	14.2857
25	6	5	83.3333		55	14	25.4545		25	6	24		21	7	33.3333
26	14	11	78.5714		49	11	22.449		15	2	13.3333		13	1	7.69231
27	10	7	70		41	3	7.31707		12	4	33.3333		15	0	0
28	7	6	85.7143		74	5	6.75676		10	3	30		15	0	0
29	17	15	88.2353		12	0	0		5	1	20		21	3	14.2857
30	10	9	90		64	0	0		19	1	5.26316		30	3	10
31	22	15	68.1818		56	1	1.78571		21	4	19.0476		42	7	16.6667
32	9	9	100		45	2	4.44444		13	1	7.69231		21	4	19.0476
33	11	10	90.9091		38	1	2.63158		49	3	6.12245		15	2	13.3333
34	9	7	77.7778		14	0	0		38	3	7.89474		14	0	0
35	6	5	83.3333		49	5	10.2041		31	3	9.67742		19	1	5.26316
36	7	5	71.4286		28	4	14.2857		47	5	10.6383		25	1	4
37	13	12	92.3077		15	9	60		29	2	6.89655		27	1	3.7037
38	17	14	82.3529		49	2	4.08163		38	3	7.89474		22	1	4.54545
39	11	7	63.6364		25	3	12		46	5	10.8696		26	1	3.84615
moy	9.82051	7.23077	75.3725	114.45	36.9487	4.38462	11.8715	17.75	27.2564	4.41026	16.3733	26.7917	22.8718	1.66667	7.28713	9.05882
stdev	4.05146	3.32028	20.1121	62.8017	16.9052	4.23404	12.15	14.2824	12.7232	2.97107	9.37477	28.8218	9.22862	1.76715	7.36762	7.51224
