# Supplementary material for: Glutamine deprivation alters the origin and function of cancer cell exosomes
Source: EMBO J. 2020 Jul 28;39(16):e103009. doi: 10.15252/embj.2019103009 (PMC7429491; doi:10.15252/embj.2019103009)
Supplement: Supplementary file 9 — Source Data for Figure 4 [file EMBJ-39-e103009-s007.xlsx]

## Sheet: Fig. 4A HCT116 Gln- cell lysate
	sample	Syn-1/Tub	Tsg101/Tub	CD81/Tub	CD63/Tub	Rab11a/Tub	Cav-1/Tub
	1	0.910667	1.06607	0.878077	0.434485	0.965261	1.09621
	2	1.01397	0.984808	1.62397	0.460103	1.10218	0.998635
	3	0.888404	0.898507	0.948787	0.370513	0.806429	1.07532

## Sheet: Fig. 4B HCT116 Gln- EVs
		normalised to cell lysates
	Exp.	Syn-1	Tsg101	CD81	CD63	Rab11a	Cav-1
	1	0.7789	0.464633	0.607094	0.067019	4.16456	2.6014
	2	0.837641	0.745068	0.642119	0.015523	2.80971	3.11261
	3	0.922287	0.703509	0.86757	0.621158	2.29683	1.80881
	4	0.928848	0.727633	0.862985	0.608757	2.34866	1.83127
