# Supplementary material for: Glutamine deprivation alters the origin and function of cancer cell exosomes
Source: EMBO J. 2020 Jul 28;39(16):e103009. doi: 10.15252/embj.2019103009 (PMC7429491; doi:10.15252/embj.2019103009)
Supplement: Supplementary file 10 — Source Data for Figure 5 [file EMBJ-39-e103009-s008.xlsx]

## Sheet: Fig. 5A Hela Gln- EVs
	normalised to cell lysates
exp.	Syn-1	Tsg101	CD81	CD63	Rab11a	Cav-1
1	1.69632	1.13653	0.320675	0.200908	2.2164	1.23235
2	1.20361	1.02417	1.17029	0.764822	7.05759	1.86706
3	1.26435	0.949153	0.717539	0.701446	2.79005	n.d.
4	0.641101	0.926879	1.6871	0.986629	3.03937	1.2573

## Sheet: Fig. 5B LNCaP Gln- EVs
	normalised to cell lysate
Exp.	Syn-1	Tsg101	CD81	CD63	Rab11a
1	0.669184	0.531918	0.490908	0.479508	1.09764
2	0.858673	0.63036	0.813067	1.16951	0.836355
3	0.994794	1.19517	1.01391	1.20561	1.85001

## Sheet: Fig. 5C LNCaP Torin1 EVs
	normalised to cell lysate
Exp.	Syn-1	Tsg101	CD81	CD63	Rab11a
1	1.15796	1.37009	1.06992	0.838078	3.37879
2	0.806623	0.706114	0.813612	0.601414	1.43637
3	0.801344	0.6248	0.580949	0.493019	1.78677

## Sheet: Fig. 5D HCT116 shRaptor EVs
			normalised to cell lysate
		Exp.	Syn-1	Tsg101	CD81	CD63	Rab11a	Cav-1
		1	0.535111	0.290807	0.313641	0.013524	1.08484	0.837499
		2	0.485749	0.349997	0.37226	0.05317	1.23258	1.41682
		3	0.597723	0.028089	0.027844	6.43e-05	0.44564	1.01925

## Sheet: Fig. 5E HCT116 AZD5363 EVs
					normalised to cell lysate
				Exp.	Syn-1	Tsg101	CD81	CD63	Rab11a	Cav-1
				1	0.580066	0.713754	0.715318	0.41987	1.36043	1.71694
				2	1.45894	1.82847	1.43892	1.24103	4.5841	3.48697
				3	0.954413	1.3201	0.888384	0.937536	3.78561	2.53459
				4	1.42674	2.12017	3.06458	1.42674	8.3388	15.7797
