# Supplementary material for: Glutamine deprivation alters the origin and function of cancer cell exosomes
Source: EMBO J. 2020 Jul 28;39(16):e103009. doi: 10.15252/embj.2019103009 (PMC7429491; doi:10.15252/embj.2019103009)
Supplement: Supplementary file 11 — Source Data for Figure 6 [file EMBJ-39-e103009-s009.xlsx]

## Sheet: Fig. 6A HCT116 Gln- EV prolif. 
			UC
			PBS			Gln 2mM			Gln 0.15mM
		hours	mean	SD	n	mean	SD	n	mean	SD	n
		0	1	0	10	1	0	10	1	0	10
		24	2.67984	0.586433	10	2.36574	1.15537	10	2.14675	0.572486	10
		48	4.53444	1.51112	10	4.90395	1.32699	10	5.26369	0.731679	10
		72	6.16578	6.04432	10	9.25662	1.27512	10	10.0593	0.975673	10
		96	11.063	2.06685	10	12.8375	1.59529	10	18.6836	0.969499	10
		120	17.5837	1.64027	10	18.0685	1.84272	10	26.9465	0.916866	10
			SEC
			PBS			Gln 2mM			Gln 0.15mM
		hours	mean	SD	n	mean	SD	n	mean	SD	n
		0	1	0	8	1	0	8	1	0	8
		24	2.96834	0.167273	8	2.82371	0.332823	8	3.35495	0.773481	8
		48	4.83708	0.273674	8	4.63002	0.513807	8	6.23352	1.39504	8
		72	8.12016	0.434389	8	7.60467	0.396869	8	10.4215	0.908843	8
		96	11.0612	0.674977	8	10.4096	0.629674	8	14.9704	1.62045	8
		120	15.3637	0.889502	8	14.6933	0.611109	8	21.1246	2.81618	8

## Sheet: Fig. 6B HUVEC
			PBS													Gln 2mM									Gln 0.15mM
		hours	1	2	3	4	5	6	7	8	9	10	11	12	13	1	2	3	4	5	6	7	8	9	1	2	3	4	5	6	7	8	9
		0.5	7485	5365	5186	4641	5305	5904	4836	6072	6747	5983	7216	5614	6630	10126	8075	9036	10122	7252	9911	7761	7448	10178	8642	9034	7062	8644	8385	8477	8065	7137	7898
		3	14160	11811	12805	13237	13500	13586	13972	13352	12363	13349	13615	12054	12440	15331	17761	16621	18140	17392	18443	17401	18175	16246	17301	17819	15080	15711	16937	17395	15141	15304	17501
		6	11759	9927	10947	10575	10689	10396	11270	10322	11525	10938	11131	11944	11339	15811	15686	15529	15847	15286	15160	14622	15582	15390	16126	16004	13359	14406	16080	15296	15149	15634	14187
		9	10515	8883	10131	10629	8919	9205	10174	9475	9510	10133	9168	10399	9665	13630	13366	14468	13490	13212	13885	13212	14658	14173	15499	14454	12932	13824	15206	19677	15201	15685	15161
		12	9766	8719	9354	9492	8915	8910	9280	9270	9168	9230	9374	9444	9428	12695	12476	12682	12689	12620	12460	13164	13044	12899	14667	13661	12154	12754	14169	15968	14931	15234	14930
		15	8911	8182	8845	8091	8429	8528	8228	8292	8498	8463	8485	8243	8210	12267	11648	11688	12367	11816	12633	11654	12090	12220	14194	12830	11346	11796	13215	15389	14828	15953	13648
		18	8493	7552	8715	7930	8055	7627	7620	8359	7617	7862	7545	8112	8021	11326	12099	11529	12038	11939	11894	11890	12099	12009	13321	12485	11158	11201	12552	13914	14214	12277	14447

## Sheet: Fig. 6C HCT116 shRab11a EVs
		normalised to cell lysate
	exp.	Syn-1	Tsg101	CD81	CD63	Rab11a	Cav-1
	1	0.729683	0.559092	0.867786	0.578242	0.060239	1.2612
	2	1.48586	1.49176	1.33527	3.14435	0.19958	5.9241
	3	0.695623	1.12966	1.12879	0.096221	0.343227	1.81522

## Sheet: Fig. 6C' HCT116 shRab11a polif.
				PBS			Gln 2nM/shNT			Gln 2nM/shRab11a			Gln 0.15nM/shNT			Gln 0.15nM/shRab11a
			hours	mean	SD	n	mean	SD	n	mean	SD	n	mean	SD	n	mean	SD	n
			0	1	0	10	1	0	10	1	0	10	1	0	10	1	0	10
			24	1.9303	0.42241	10	1.98483	0.107556	10	2.10844	0.025638	10	2.47438	0.503103	10	2.09663	0.166884	10
			48	3.26618	1.08847	10	4.18095	0.128077	10	4.24997	0.213709	10	7.03345	0.489432	10	4.75465	0.26804	10
			72	4.44124	4.35376	10	6.2126	1.06493	10	6.47742	1.37025	10	12.0412	0.218421	10	7.08366	0.370268	10
			96	7.96871	1.48876	10	10.2569	0.61293	10	9.46766	2.02119	10	17.1735	0.899005	10	11.4145	0.32488	10
			120	12.6656	1.18149	10	15.8502	0.170377	10	13.7276	1.66742	10	23.0771	0.647945	10	16.6201	0.239016	10

## Sheet: Fig. 6F HCT116 shRab7 EVs
		normalised to cell lysate
	exp.	Syn-1	CD81	CD63	Rab11a	Cav-1
	1	1.01386	1.43964	0.82312	14.7127	38.7478
	2	0.671972	0.348167	0.115119	7.28273	13.2738
	3	0.600095	0.125802	0.07139	2.77781	2.61308

## Sheet: Fig. 6F' HCT116 shRab7 prolif.
				PBS			shNT			shRab7
			hours	mean	SD	n	mean	SD	n	mean	SD	n
			0	1	0	8	1	0	8	1	0	8
			24	1.92732	0.198536	8	2.23506	0.086779	8	2.82546	0.317883	8
			48	3.45951	0.64739	8	2.9091	0.100583	8	4.15711	0.542756	8
			72	6.02421	0.596298	8	4.61084	0.051481	8	9.18897	0.62349	8
			96	8.53284	1.1249	8	6.75801	0.161551	8	11.6334	0.528008	8
			120	8.74848	0.779886	8	8.39222	0.048298	8	17.5333	0.602443	8

## Sheet: Fig. 6E uptake
		anti-CD63 Ab					Tfn-biotin
		Gln 2mM	Gln 0.15mM				Gln 2mM	Gln 0.15mM
	1	1	0.24568			1	1	1.14533
	2	1	0.165872			2	1	1.12505
	3	1	0.128403			3	1	1.16165
