# Supplementary material for: Glutamine deprivation alters the origin and function of cancer cell exosomes
Source: EMBO J. 2020 Jul 28;39(16):e103009. doi: 10.15252/embj.2019103009 (PMC7429491; doi:10.15252/embj.2019103009)
Supplement: Supplementary file 12 — Source Data for Figure 7 [file EMBJ-39-e103009-s010.xlsx]

## Sheet: Fig. 7A pERK
				exp.	PBS	Gln 2mM	Gln 0.15mM
				1	1	1.76547	2.56354
				2	1	1.32311	2.9371
				3	1	1.38976	3.61772

## Sheet: Fig. 7B Erki proliferation
	Exp.	PBS	PBS + ERKi	Gln2 mM	Gln2 mM + ERKi	Gln0.15 mM	Gln 0.15 mM + ERKi
	1	1.12665	0.927529	1.18274	0.879713	1.49999	0.904065
	2	1.03148	1.0694	1.03148	1.09823	1.4107	1.03148
	3	0.841871	0.766027	0.89117	0.841871	1.24764	0.716728

## Sheet: Fig. 7C AREG blots EVs
			normalised to cell lysate
		exp.	CD81	CD63	Rab11a	AREG
		1	0.440239	0.312841	1.15755	1.80652
		2	1.26657	0.547778	4.87006	3.49643
		3	1.14877	0.602921	2.52618	2.88508

## Sheet: Fig. 7C' AREG inhibition prolif
					PBS IgG			PBS AREGab			Gln 2mM IgG			Gln 2mM AREGab			Gln 0.15mM IgG			Gln 0.15mM AREGab
					Mean	SD	N	Mean	SD	N	Mean	SD	N	Mean	SD	N	Mean	SD	N	Mean	SD	N
				0	1	0	8	1	0	8	1	0	8	1	0	8	1	0	8	1	0	8
				24	3.182	0.3111	8	2.94656	0.276069	8	2.80184	0.390506	8	3.068	0.658088	8	3.34166	0.773481	8	2.74133	0.539974	8
				48	5.31138	0.457326	8	4.97496	0.514692	8	4.43313	0.464998	8	4.82555	0.869721	8	6.3276	1.39504	8	4.55501	0.846046	8
				72	8.04186	0.415932	8	7.93656	0.354643	8	7.43191	0.300552	8	7.35751	0.271579	8	11.1445	0.908843	8	8.48933	0.915271	8
				96	11.1563	0.634723	8	10.8559	0.48792	8	10.0834	0.562766	8	10.0812	0.460763	8	16.1878	1.62045	8	11.7555	1.335	8
				120	15.7059	0.789979	8	15.271	0.894626	8	14.172	0.740215	8	14.5503	0.842761	8	23.3814	2.81618	8	16.4553	1.95225	8
