# Supplementary material for: Glutamine deprivation alters the origin and function of cancer cell exosomes
Source: EMBO J. 2020 Jul 28;39(16):e103009. doi: 10.15252/embj.2019103009 (PMC7429491; doi:10.15252/embj.2019103009)
Supplement: Supplementary file 13 — Source Data for Figure 8 [file EMBJ-39-e103009-s011.xlsx]

## Sheet: Fig. 8A CD31
	Vessel No				Vessel Area
	PBS	Gln2 mM	Gln0.15mM		PBS	Gln2 mM	Gln0.15mM
	20.38	34.75	30.31		2.54922	4.15791	8.27639
	18	31.03	30.7		2.71386	3.17045	6.81992
	16.93	27.67	22.94		2.26521	3.49601	6.37031
	17.76	43.19	35.69		2.3469	2.1616	5.79166
	12.45	22.7	30.02		1.8227	3.18363	5.70609
		41.23	35.33			3.67203	5.0274

## Sheet: Fig. 8B Ki67
					PBS	Gln 2mM	Gln 0.15mM
					42.7435	69.3783	92.0745
					32.0613	68.8562	80.5537
					37.1043	76.9535	92.079
					38.107	81.2089	84.8657
						55.2405	92.426
						76.5939
						67.7343

## Sheet: Fig. 8C H&E
						PBS	Gln 2mM	Gln 0.15mM
						10.4823	39.1246	49.7343
						20.3015	38.4438	46.3844
						8.66695	48.0783	57.9538
						22.6389	51.8745	80.3234
						11.3457	41.0387	62.4784

## Sheet: Fig. 8D CA9
							PBS	Gln 2mM	Gln 0.15mM
							3.28073	3.18297	19.3755
							2.25113	8.10508	27.0983
							3.97073	8.51158	16.3635
							1.59348	13.8269	17.3394
								5.04497
								8.03735
								5.29866
